# Supplementary material for: The Role of Wild Boar as Host of Japanese Encephalitis Virus in the Absence of Domestic Pigs
Source: Viruses. 2024 Aug 9;16(8):1273. doi: 10.3390/v16081273 (PMC11360753; doi:10.3390/v16081273)
Supplement: Supplementary file 1 [file viruses-16-01273-s001.zip]

Archive with 3 entries (3 files):
- Supplemental Table S1.xlsx
- Supplemental Table S2V3.xlsx
- Supplemental Table S3.xlsx
