# Supplementary material for: The Role of Wild Boar as Host of Japanese Encephalitis Virus in the Absence of Domestic Pigs
Source: Viruses. 2024 Aug 9;16(8):1273. doi: 10.3390/v16081273 (PMC11360753; doi:10.3390/v16081273)
Supplement: Supplementary file 1 [file viruses-16-01273-s001.zip › Supplemental Table S1.xlsx]

## Sheet: Supplemental Table S1
Supplemental Table S1. Oligonucleotide primers used to amplify and to sequence Japanese encephalitis virus that isolated from swine serum.
No.	Primer name	Sequence (5' to 3')	Polarity
1	JEG-40F	AGRAGAATCGARAGATTAGTGCAG	+
2	JEG-619F	ACY ATC ACG TAC GAA TGT CC	+
3	JEG-1759R	CTC CYT CCT GTG ACC CAA GAG	-
4	JE-2048F	AACCCCTTCGTCGCGACWTCYA	+
5	JEG-2360R	TTG TGT GAT CCA AGA CAT TCC C	-
6	JE-2647F	TCA GAT CTG TCA CTA GAC TGG A	+
7	JEG-2953F	GCT TYG GCA TCA CAT CAA CC	+
8	JEG-3568F	GCC TYC TGG TGA TGT TTY TGG	+
9	JEG-3589R	GCC AGA AAC ATC ACC AGA AGG	-
10	JEG-5005F	GGR ACA TCC GGC TCA CCC AT	+
11	JEG-5080R	GCCRAGYTCAACTCCATTGCC	-
12	JEG-5422R	GAC ATY AGT CTR TGR GTC AGA GT	-
13	JEG-6215F	AGCTGCTTAGRACGGCTGAC	+
14	JE-6479R	TGA AGC TRA CGG CTG ATC TCT T	-
15	JEG-6901F	TGG TGG CAG CAA AYG AGT ACG	+
16	JEG-7370F	AAT GGT CGC CAC CGA TGT GC	+
17	JEG-8118F	GGA CCT AGR GAG TTC TGC AT	+
18	JEG-8580R	TGG ATG CTC RGG GTC TTT GTG	-
19	JEG-9171F	GAA GAC CAT TGG CTG AGC CGA	+
20	JE-9430R	GGT CTC ATG ACC TTG ACC ACT	-
21	JEG-9653F	AGT RAC YAG GAT GGC GAT CAG	+
22	JE-10116F	CAT GCT GCA GGT CTG GAA CAG	+
23	JEG-10134R	TGT TCC AGA CYT GCA GCA TGT C	-
24	JE-10474F	AAA GCT GCC ACC GGA TAC TGG	+
25	JE-10521F	AGG AGG ACT GGG TTA ACA AAT C	+
26	JE-10584R	CTT CCG AGA CGG TTC TGA GG	-
27	JE-10942R	TTC GGC GCT CTG TGC CTA GTA	-
28	JE-10980R-Kpn1	AATGGTACCAGATCCTGTGTTCTTACTCACCA	-
