# Supplementary material for: The Role of Wild Boar as Host of Japanese Encephalitis Virus in the Absence of Domestic Pigs
Source: Viruses. 2024 Aug 9;16(8):1273. doi: 10.3390/v16081273 (PMC11360753; doi:10.3390/v16081273)
Supplement: Supplementary file 1 [file viruses-16-01273-s001.zip › Supplemental Table S2V3.xlsx]

## Sheet: Supplemental Table S2
	Supplemental Table S2. Nucleotide homology and Amino acid identity of all viruses.
		Amino acid identity
		USUV SAAR1776	USUV Vienna	USUV Budapest2005	MVE-1-51	Muar	A18.3210	XZ0934	JKT6468	O-0883/NSW/22	JEV/Human/NT_Tiwi Islands/2021	19CxBa-83-Cv	JEV/sw/Bali/93/2017	JaOArK6688	JaTAn1_91	JaOArS982	JaOS75642	JaOAr404	JaTH160	JaGAr-01	Bo/Kochi/211/2018	Sw/Kochi/492/2018	JaOH0566	JEV-AT31	K87P39	014178	KPP82-39-214CT	04940-4	GP78	057434	SH0601	JEV/sw/Mindanao/K4/2018	SA(V)	JEV/SW/GD/01/2009	JEV/6/Xinjiang/2019	TL	NJ2008	JEV/Taiwan/TPC0706a/M/2007	T1P1	CH1392	p3	HW	Beijing-1	Ling	GB30	B58	Vellore-P20778	JEV/eq/India/H225/2009	FU
Nucleotide homology	USUV SAAR1776		0.993	0.992	0.825	0.823	0.822	0.822	0.809	0.816	0.817	0.817	0.817	0.818	0.818	0.818	0.818	0.818	0.817	0.818	0.817	0.817	0.817	0.818	0.818	0.817	0.819	0.817	0.814	0.818	0.817	0.818	0.817	0.813	0.814	0.814	0.815	0.818	0.816	0.816	0.815	0.815	0.816	0.815	0.816	0.816	0.815	0.813	0.816
	USUV Vienna	0.97		0.999	0.826	0.826	0.825	0.824	0.81	0.817	0.817	0.818	0.818	0.82	0.819	0.819	0.819	0.819	0.818	0.819	0.818	0.818	0.818	0.819	0.82	0.818	0.82	0.818	0.815	0.819	0.818	0.819	0.818	0.814	0.815	0.815	0.816	0.82	0.818	0.818	0.816	0.816	0.817	0.816	0.817	0.818	0.816	0.814	0.817
	USUV Budapest2005	0.97	0.999		0.826	0.826	0.825	0.824	0.81	0.817	0.817	0.818	0.818	0.82	0.819	0.819	0.818	0.819	0.818	0.819	0.818	0.818	0.818	0.819	0.819	0.818	0.82	0.818	0.815	0.818	0.818	0.819	0.818	0.814	0.815	0.815	0.816	0.819	0.817	0.817	0.816	0.816	0.817	0.816	0.817	0.817	0.816	0.814	0.817
	MVE-1-51	0.732	0.732	0.732		0.83	0.832	0.832	0.81	0.817	0.817	0.818	0.819	0.816	0.815	0.815	0.817	0.816	0.815	0.816	0.815	0.815	0.816	0.816	0.816	0.816	0.817	0.815	0.814	0.816	0.814	0.815	0.815	0.812	0.813	0.811	0.813	0.816	0.815	0.815	0.813	0.813	0.814	0.813	0.814	0.815	0.814	0.812	0.814
	Muar	0.72	0.723	0.723	0.731		0.983	0.983	0.908	0.915	0.915	0.916	0.916	0.918	0.918	0.918	0.917	0.918	0.916	0.918	0.917	0.916	0.916	0.917	0.919	0.916	0.918	0.915	0.911	0.916	0.915	0.917	0.916	0.913	0.913	0.911	0.915	0.918	0.916	0.916	0.914	0.914	0.916	0.913	0.915	0.916	0.915	0.913	0.914
	A18.3210	0.72	0.723	0.723	0.73	0.904		0.995	0.907	0.915	0.915	0.915	0.916	0.917	0.916	0.916	0.916	0.916	0.915	0.916	0.915	0.915	0.915	0.916	0.917	0.913	0.917	0.914	0.91	0.914	0.913	0.916	0.915	0.911	0.911	0.91	0.913	0.917	0.914	0.914	0.913	0.913	0.914	0.912	0.914	0.914	0.913	0.911	0.913
	XZ0934	0.719	0.721	0.721	0.731	0.903	0.975		0.906	0.914	0.914	0.915	0.915	0.916	0.915	0.915	0.915	0.915	0.913	0.915	0.914	0.913	0.914	0.915	0.916	0.912	0.916	0.913	0.909	0.913	0.913	0.915	0.914	0.91	0.91	0.909	0.912	0.916	0.913	0.913	0.912	0.911	0.913	0.911	0.913	0.913	0.912	0.91	0.912
	JKT6468	0.72	0.723	0.722	0.72	0.785	0.788	0.786		0.979	0.979	0.98	0.98	0.954	0.954	0.953	0.953	0.954	0.953	0.954	0.953	0.953	0.954	0.954	0.955	0.951	0.952	0.949	0.947	0.95	0.949	0.952	0.953	0.948	0.948	0.947	0.95	0.954	0.953	0.953	0.95	0.95	0.95	0.949	0.952	0.953	0.95	0.948	0.946
	O-0883/NSW/22	0.723	0.726	0.726	0.718	0.785	0.79	0.788	0.949		0.999	0.991	0.992	0.958	0.958	0.957	0.957	0.958	0.956	0.957	0.956	0.956	0.957	0.957	0.959	0.955	0.956	0.954	0.951	0.954	0.955	0.957	0.956	0.951	0.951	0.951	0.954	0.957	0.956	0.956	0.953	0.954	0.954	0.953	0.955	0.955	0.954	0.952	0.949
	JEV/Human/NT_Tiwi Islands/2021	0.723	0.726	0.725	0.719	0.785	0.79	0.788	0.95	0.998		0.991	0.992	0.958	0.958	0.957	0.957	0.958	0.956	0.957	0.956	0.956	0.957	0.957	0.959	0.955	0.956	0.954	0.951	0.954	0.955	0.957	0.956	0.951	0.951	0.951	0.954	0.957	0.956	0.956	0.953	0.954	0.954	0.953	0.955	0.955	0.954	0.952	0.949
	19CxBa-83-Cv	0.723	0.725	0.725	0.72	0.788	0.792	0.791	0.953	0.966	0.967		0.997	0.961	0.961	0.96	0.961	0.961	0.959	0.961	0.96	0.959	0.961	0.961	0.961	0.958	0.959	0.957	0.954	0.957	0.957	0.959	0.959	0.955	0.955	0.954	0.957	0.961	0.959	0.959	0.957	0.957	0.956	0.955	0.957	0.958	0.957	0.955	0.952
	JEV/sw/Bali/93/2017	0.725	0.726	0.726	0.722	0.788	0.792	0.792	0.953	0.967	0.968	0.991		0.961	0.961	0.961	0.961	0.962	0.96	0.961	0.96	0.959	0.961	0.961	0.961	0.958	0.959	0.957	0.954	0.957	0.958	0.959	0.959	0.955	0.955	0.955	0.957	0.961	0.959	0.959	0.957	0.957	0.956	0.955	0.958	0.959	0.957	0.955	0.953
	JaOArK6688	0.723	0.721	0.721	0.718	0.79	0.791	0.791	0.843	0.843	0.844	0.842	0.843		0.999	0.996	0.995	0.996	0.996	0.997	0.996	0.996	0.996	0.997	0.997	0.993	0.995	0.992	0.988	0.993	0.993	0.992	0.996	0.991	0.991	0.991	0.993	0.997	0.995	0.995	0.993	0.993	0.992	0.99	0.994	0.995	0.99	0.988	0.98
	JaTAn1_91	0.722	0.721	0.721	0.718	0.79	0.791	0.791	0.842	0.843	0.844	0.842	0.843	0.997		0.995	0.994	0.996	0.995	0.997	0.996	0.995	0.995	0.997	0.997	0.992	0.994	0.992	0.987	0.992	0.992	0.992	0.996	0.99	0.99	0.99	0.993	0.997	0.995	0.995	0.992	0.992	0.991	0.989	0.994	0.994	0.989	0.987	0.979
	JaOArS982	0.724	0.722	0.722	0.72	0.791	0.791	0.793	0.845	0.846	0.847	0.845	0.846	0.969	0.967		0.995	0.995	0.995	0.997	0.995	0.995	0.995	0.996	0.995	0.992	0.994	0.991	0.987	0.992	0.994	0.992	0.995	0.99	0.99	0.99	0.992	0.997	0.994	0.994	0.992	0.992	0.992	0.99	0.994	0.994	0.99	0.987	0.979
	JaOS75642	0.721	0.72	0.72	0.719	0.79	0.791	0.793	0.844	0.845	0.845	0.844	0.845	0.964	0.962	0.971		0.997	0.995	0.997	0.996	0.995	0.996	0.996	0.994	0.991	0.993	0.99	0.987	0.991	0.992	0.991	0.995	0.99	0.99	0.99	0.993	0.997	0.994	0.994	0.992	0.992	0.99	0.989	0.993	0.994	0.989	0.986	0.978
	JaOAr404	0.722	0.721	0.721	0.72	0.79	0.792	0.793	0.845	0.846	0.846	0.845	0.846	0.967	0.965	0.973	0.992		0.996	0.998	0.997	0.996	0.998	0.997	0.996	0.992	0.994	0.991	0.987	0.992	0.992	0.992	0.996	0.991	0.991	0.991	0.994	0.998	0.996	0.996	0.993	0.993	0.991	0.99	0.994	0.995	0.99	0.987	0.979
	JaTH160	0.723	0.721	0.721	0.72	0.789	0.791	0.792	0.846	0.847	0.848	0.846	0.846	0.971	0.969	0.978	0.986	0.989		0.998	0.997	0.996	0.996	0.998	0.996	0.992	0.994	0.991	0.987	0.992	0.993	0.992	0.996	0.991	0.991	0.99	0.993	0.998	0.996	0.996	0.994	0.994	0.991	0.989	0.994	0.994	0.989	0.987	0.979
	JaGAr-01	0.723	0.721	0.721	0.721	0.791	0.792	0.793	0.847	0.848	0.848	0.847	0.847	0.972	0.971	0.979	0.987	0.99	0.995		0.999	0.998	0.997	0.999	0.997	0.993	0.995	0.992	0.988	0.993	0.994	0.993	0.997	0.992	0.992	0.992	0.995	0.999	0.997	0.997	0.994	0.994	0.992	0.991	0.996	0.997	0.991	0.989	0.98
	Bo/Kochi/211/2018	0.722	0.721	0.72	0.72	0.79	0.792	0.793	0.846	0.847	0.848	0.846	0.847	0.97	0.969	0.977	0.986	0.989	0.993	0.998		0.999	0.996	0.998	0.996	0.992	0.994	0.991	0.987	0.992	0.992	0.992	0.996	0.991	0.991	0.99	0.994	0.998	0.996	0.996	0.993	0.993	0.991	0.99	0.994	0.995	0.99	0.987	0.979
	Sw/Kochi/492/2018	0.722	0.721	0.721	0.72	0.79	0.791	0.793	0.846	0.847	0.848	0.846	0.847	0.971	0.969	0.978	0.986	0.989	0.994	0.998	0.999		0.995	0.997	0.995	0.992	0.994	0.991	0.987	0.992	0.992	0.991	0.995	0.99	0.99	0.99	0.994	0.998	0.996	0.996	0.993	0.993	0.991	0.99	0.994	0.995	0.99	0.987	0.978
	JaOH0566	0.722	0.72	0.72	0.72	0.789	0.791	0.792	0.845	0.845	0.846	0.845	0.846	0.967	0.965	0.973	0.992	0.996	0.988	0.99	0.988	0.988		0.997	0.995	0.992	0.994	0.991	0.987	0.992	0.992	0.992	0.995	0.99	0.991	0.99	0.993	0.997	0.995	0.995	0.993	0.993	0.991	0.989	0.994	0.995	0.989	0.987	0.979
	JEV-AT31	0.722	0.72	0.72	0.72	0.79	0.791	0.793	0.846	0.847	0.848	0.846	0.847	0.972	0.97	0.979	0.987	0.99	0.995	0.998	0.996	0.997	0.989		0.997	0.993	0.995	0.992	0.988	0.993	0.993	0.993	0.997	0.992	0.992	0.991	0.994	0.999	0.997	0.997	0.994	0.994	0.992	0.99	0.995	0.996	0.99	0.988	0.98
	K87P39	0.724	0.722	0.721	0.72	0.79	0.791	0.792	0.844	0.844	0.845	0.844	0.845	0.984	0.983	0.97	0.965	0.967	0.972	0.973	0.971	0.972	0.967	0.973		0.992	0.994	0.991	0.987	0.992	0.992	0.992	0.996	0.99	0.99	0.99	0.993	0.997	0.995	0.995	0.992	0.992	0.992	0.99	0.994	0.994	0.99	0.988	0.98
	014178	0.725	0.723	0.722	0.718	0.789	0.789	0.791	0.841	0.844	0.845	0.844	0.844	0.966	0.965	0.973	0.967	0.969	0.973	0.975	0.973	0.973	0.969	0.975	0.966		0.994	0.992	0.99	0.994	0.989	0.988	0.992	0.987	0.987	0.987	0.989	0.993	0.991	0.991	0.989	0.989	0.987	0.986	0.99	0.991	0.986	0.984	0.977
	KPP82-39-214CT	0.725	0.723	0.723	0.718	0.79	0.789	0.792	0.841	0.844	0.844	0.844	0.844	0.961	0.96	0.968	0.961	0.964	0.968	0.969	0.968	0.968	0.964	0.969	0.96	0.984		0.995	0.991	0.996	0.991	0.991	0.994	0.989	0.989	0.989	0.991	0.996	0.993	0.993	0.991	0.991	0.99	0.988	0.992	0.993	0.988	0.986	0.979
	04940-4	0.724	0.722	0.722	0.717	0.79	0.788	0.79	0.841	0.845	0.845	0.844	0.844	0.964	0.963	0.971	0.964	0.967	0.971	0.972	0.971	0.971	0.967	0.972	0.964	0.987	0.986		0.992	0.997	0.988	0.987	0.991	0.986	0.987	0.986	0.988	0.992	0.99	0.99	0.988	0.988	0.987	0.985	0.989	0.99	0.986	0.984	0.976
	GP78	0.722	0.72	0.72	0.715	0.788	0.785	0.787	0.839	0.843	0.844	0.841	0.842	0.962	0.96	0.972	0.962	0.965	0.969	0.971	0.969	0.969	0.965	0.97	0.962	0.985	0.982	0.994		0.993	0.985	0.983	0.987	0.982	0.982	0.982	0.984	0.988	0.986	0.986	0.985	0.985	0.983	0.982	0.985	0.986	0.982	0.979	0.971
	057434	0.724	0.722	0.722	0.717	0.79	0.788	0.79	0.841	0.844	0.845	0.844	0.844	0.964	0.963	0.971	0.964	0.967	0.971	0.973	0.971	0.971	0.967	0.973	0.964	0.988	0.986	0.998	0.994		0.989	0.988	0.992	0.987	0.987	0.987	0.989	0.993	0.991	0.991	0.989	0.989	0.987	0.986	0.99	0.991	0.987	0.985	0.976
	SH0601	0.724	0.722	0.722	0.719	0.789	0.789	0.791	0.844	0.845	0.846	0.844	0.845	0.972	0.971	0.989	0.973	0.975	0.98	0.982	0.98	0.98	0.975	0.981	0.974	0.976	0.971	0.974	0.973	0.974		0.99	0.992	0.987	0.987	0.987	0.991	0.994	0.992	0.992	0.992	0.991	0.989	0.988	0.991	0.992	0.987	0.984	0.977
	JEV/sw/Mindanao/K4/2018	0.725	0.723	0.724	0.722	0.79	0.789	0.79	0.839	0.841	0.842	0.84	0.84	0.949	0.948	0.965	0.951	0.953	0.957	0.958	0.957	0.957	0.952	0.957	0.95	0.953	0.949	0.95	0.949	0.951	0.966		0.992	0.986	0.986	0.986	0.989	0.994	0.991	0.991	0.989	0.99	0.987	0.986	0.99	0.991	0.986	0.984	0.978
	SA(V)	0.724	0.722	0.721	0.72	0.79	0.79	0.792	0.845	0.847	0.848	0.846	0.846	0.977	0.976	0.986	0.979	0.981	0.986	0.987	0.986	0.986	0.981	0.987	0.978	0.981	0.976	0.979	0.978	0.98	0.989	0.963		0.993	0.993	0.992	0.993	0.997	0.995	0.995	0.993	0.993	0.991	0.99	0.994	0.995	0.99	0.987	0.979
	JEV/SW/GD/01/2009	0.723	0.721	0.721	0.719	0.79	0.79	0.791	0.844	0.844	0.845	0.844	0.844	0.972	0.971	0.981	0.975	0.977	0.982	0.983	0.982	0.982	0.977	0.983	0.973	0.977	0.971	0.974	0.973	0.975	0.984	0.959	0.993		0.997	0.986	0.988	0.992	0.99	0.99	0.988	0.988	0.986	0.984	0.988	0.989	0.984	0.982	0.973
	JEV/6/Xinjiang/2019	0.723	0.72	0.72	0.72	0.789	0.789	0.79	0.844	0.844	0.845	0.843	0.844	0.973	0.972	0.981	0.975	0.978	0.982	0.983	0.982	0.982	0.978	0.983	0.974	0.977	0.972	0.975	0.974	0.975	0.985	0.96	0.994	0.997		0.986	0.988	0.992	0.99	0.99	0.988	0.988	0.986	0.984	0.988	0.989	0.984	0.982	0.973
	TL	0.723	0.722	0.721	0.719	0.788	0.789	0.79	0.843	0.845	0.845	0.844	0.845	0.965	0.964	0.972	0.977	0.979	0.983	0.984	0.982	0.983	0.979	0.984	0.966	0.968	0.963	0.966	0.964	0.966	0.975	0.951	0.981	0.977	0.977		0.987	0.992	0.99	0.99	0.987	0.987	0.987	0.985	0.989	0.989	0.984	0.982	0.973
	NJ2008	0.722	0.72	0.72	0.72	0.789	0.791	0.792	0.845	0.846	0.847	0.845	0.846	0.971	0.969	0.978	0.987	0.99	0.994	0.995	0.994	0.994	0.989	0.995	0.972	0.974	0.968	0.971	0.97	0.972	0.981	0.957	0.987	0.983	0.983	0.983		0.995	0.993	0.993	0.992	0.991	0.988	0.988	0.992	0.992	0.987	0.985	0.976
	JEV/Taiwan/TPC0706a/M/2007	0.722	0.721	0.721	0.72	0.791	0.792	0.793	0.846	0.847	0.848	0.846	0.847	0.972	0.97	0.979	0.987	0.99	0.995	0.998	0.996	0.997	0.989	0.999	0.973	0.975	0.969	0.972	0.97	0.973	0.982	0.958	0.987	0.983	0.983	0.984	0.995		0.997	0.997	0.994	0.994	0.992	0.991	0.995	0.996	0.991	0.989	0.981
	T1P1	0.722	0.72	0.72	0.72	0.79	0.79	0.792	0.845	0.846	0.847	0.846	0.846	0.971	0.969	0.978	0.986	0.989	0.994	0.997	0.995	0.996	0.989	0.998	0.972	0.974	0.968	0.971	0.969	0.972	0.98	0.957	0.986	0.982	0.982	0.983	0.994	0.999		0.999	0.993	0.992	0.99	0.989	0.993	0.994	0.989	0.987	0.978
	CH1392	0.72183	0.71999	0.71979	0.71991	0.79017	0.79047	0.79192	0.84523	0.8462	0.84688	0.84532	0.846	0.97097	0.96941	0.97806	0.98602	0.98893	0.99388	0.9968	0.99524	0.99563	0.98854	0.99835	0.97174	0.97369	0.96825	0.97126	0.96941	0.97165	0.98048	0.9566	0.98612	0.98213	0.98233	0.98272	0.99408	0.99854	0.99951		0.993	0.992	0.99	0.989	0.993	0.994	0.989	0.987	0.978
	p3	0.724	0.722	0.722	0.719	0.789	0.789	0.79	0.845	0.845	0.846	0.845	0.845	0.97	0.969	0.977	0.974	0.977	0.981	0.982	0.981	0.981	0.976	0.982	0.97	0.975	0.969	0.973	0.971	0.973	0.98	0.956	0.987	0.983	0.983	0.975	0.982	0.982	0.981	0.981		0.994	0.989	0.987	0.992	0.993	0.986	0.985	0.976
	HW	0.723	0.722	0.722	0.72	0.79	0.79	0.791	0.845	0.846	0.846	0.844	0.845	0.969	0.968	0.976	0.974	0.976	0.981	0.982	0.981	0.981	0.976	0.982	0.97	0.973	0.967	0.971	0.969	0.971	0.978	0.955	0.984	0.981	0.98	0.974	0.982	0.982	0.981	0.981	0.993		0.989	0.987	0.992	0.993	0.986	0.985	0.976
	Beijing-1	0.722	0.721	0.721	0.72	0.791	0.792	0.793	0.843	0.844	0.845	0.843	0.844	0.963	0.961	0.97	0.967	0.969	0.973	0.974	0.972	0.973	0.969	0.974	0.963	0.965	0.961	0.962	0.96	0.962	0.972	0.949	0.976	0.973	0.973	0.97	0.973	0.974	0.973	0.973	0.974	0.974		0.994	0.992	0.991	0.986	0.985	0.976
	Ling	0.722	0.72	0.719	0.719	0.79	0.79	0.791	0.843	0.844	0.845	0.842	0.843	0.962	0.96	0.971	0.966	0.969	0.972	0.974	0.972	0.972	0.968	0.974	0.962	0.965	0.96	0.961	0.961	0.962	0.972	0.949	0.976	0.972	0.972	0.968	0.973	0.974	0.973	0.973	0.973	0.973	0.992		0.99	0.99	0.985	0.983	0.974
	GB30	0.723	0.72	0.72	0.72	0.791	0.791	0.793	0.845	0.846	0.846	0.844	0.845	0.968	0.967	0.974	0.971	0.974	0.978	0.98	0.978	0.978	0.974	0.979	0.968	0.97	0.965	0.968	0.966	0.968	0.976	0.953	0.982	0.978	0.978	0.973	0.978	0.979	0.978	0.978	0.979	0.98	0.983	0.981		0.999	0.988	0.986	0.978
	B58	0.723	0.721	0.721	0.72	0.792	0.791	0.793	0.845	0.847	0.847	0.845	0.846	0.969	0.967	0.975	0.972	0.975	0.979	0.98	0.979	0.979	0.975	0.98	0.969	0.971	0.966	0.969	0.967	0.969	0.977	0.954	0.982	0.978	0.978	0.973	0.979	0.98	0.979	0.979	0.98	0.981	0.982	0.981	0.998		0.989	0.987	0.979
	Vellore-P20778	0.721	0.72	0.72	0.719	0.79	0.79	0.791	0.843	0.845	0.846	0.845	0.845	0.957	0.956	0.963	0.962	0.964	0.967	0.968	0.967	0.967	0.963	0.968	0.958	0.959	0.955	0.957	0.956	0.957	0.965	0.944	0.97	0.966	0.966	0.961	0.967	0.968	0.967	0.967	0.967	0.968	0.967	0.966	0.973	0.974		0.992	0.975
	JEV/eq/India/H225/2009	0.721	0.719	0.719	0.719	0.789	0.789	0.791	0.843	0.845	0.846	0.844	0.845	0.956	0.954	0.961	0.96	0.962	0.965	0.966	0.965	0.965	0.961	0.966	0.957	0.957	0.953	0.956	0.954	0.956	0.963	0.942	0.968	0.964	0.965	0.959	0.965	0.966	0.965	0.965	0.965	0.966	0.966	0.964	0.971	0.972	0.993		0.973
	FU	0.723	0.724	0.724	0.721	0.782	0.788	0.786	0.834	0.837	0.838	0.837	0.838	0.886	0.885	0.89	0.888	0.888	0.892	0.892	0.891	0.891	0.888	0.891	0.888	0.886	0.884	0.885	0.883	0.885	0.89	0.883	0.892	0.888	0.888	0.888	0.891	0.892	0.89	0.89	0.891	0.89	0.89	0.886	0.892	0.892	0.887	0.887
	Mab2496	0.722	0.724	0.724	0.721	0.783	0.788	0.787	0.834	0.836	0.837	0.838	0.839	0.885	0.884	0.89	0.887	0.887	0.891	0.891	0.89	0.891	0.887	0.891	0.887	0.886	0.883	0.884	0.883	0.884	0.889	0.883	0.891	0.888	0.888	0.887	0.89	0.891	0.89	0.89	0.89	0.89	0.889	0.886	0.891	0.891	0.886	0.886	0.995
	Seisia810	0.722	0.724	0.724	0.721	0.782	0.788	0.787	0.834	0.836	0.837	0.836	0.837	0.885	0.884	0.889	0.887	0.887	0.891	0.891	0.89	0.89	0.887	0.89	0.888	0.886	0.883	0.884	0.883	0.884	0.889	0.882	0.891	0.887	0.887	0.887	0.89	0.89	0.889	0.889	0.89	0.889	0.889	0.885	0.891	0.892	0.886	0.886	0.995
	Inj802	0.722	0.724	0.724	0.721	0.782	0.788	0.787	0.834	0.836	0.837	0.836	0.837	0.885	0.884	0.889	0.887	0.887	0.891	0.891	0.89	0.89	0.887	0.89	0.888	0.886	0.883	0.884	0.883	0.884	0.889	0.882	0.891	0.887	0.887	0.887	0.89	0.89	0.889	0.889	0.89	0.889	0.889	0.885	0.891	0.892	0.886	0.886	0.995
	GSBY0804	0.722	0.721	0.721	0.72	0.787	0.789	0.79	0.833	0.837	0.837	0.836	0.838	0.883	0.882	0.885	0.883	0.884	0.887	0.888	0.888	0.887	0.883	0.887	0.885	0.885	0.883	0.886	0.884	0.886	0.886	0.88	0.888	0.885	0.885	0.884	0.886	0.887	0.887	0.887	0.887	0.887	0.886	0.885	0.886	0.886	0.884	0.883	0.898
	HN06129	0.721	0.72	0.72	0.72	0.788	0.79	0.79	0.834	0.838	0.838	0.838	0.839	0.883	0.882	0.885	0.882	0.883	0.886	0.887	0.887	0.886	0.883	0.886	0.885	0.884	0.883	0.885	0.883	0.885	0.886	0.879	0.888	0.884	0.884	0.883	0.886	0.886	0.886	0.886	0.887	0.887	0.884	0.884	0.886	0.886	0.883	0.883	0.898
	HEN0701	0.722	0.722	0.722	0.721	0.786	0.788	0.789	0.833	0.837	0.837	0.836	0.838	0.881	0.88	0.883	0.882	0.883	0.886	0.886	0.886	0.886	0.882	0.886	0.883	0.883	0.882	0.885	0.883	0.885	0.884	0.878	0.886	0.884	0.883	0.883	0.885	0.886	0.885	0.885	0.886	0.885	0.883	0.882	0.885	0.885	0.882	0.881	0.896
	XJP613	0.721	0.72	0.72	0.719	0.786	0.787	0.787	0.833	0.836	0.836	0.835	0.836	0.883	0.883	0.886	0.883	0.885	0.887	0.887	0.887	0.887	0.884	0.887	0.885	0.885	0.883	0.885	0.884	0.886	0.886	0.879	0.888	0.885	0.885	0.884	0.886	0.887	0.886	0.886	0.888	0.888	0.885	0.884	0.886	0.887	0.885	0.884	0.897
	SH17M-07	0.721	0.721	0.721	0.72	0.786	0.788	0.787	0.834	0.836	0.836	0.836	0.837	0.884	0.883	0.887	0.884	0.885	0.888	0.888	0.888	0.888	0.885	0.888	0.886	0.886	0.883	0.886	0.885	0.886	0.887	0.88	0.889	0.886	0.886	0.884	0.887	0.888	0.887	0.887	0.889	0.889	0.886	0.885	0.887	0.888	0.885	0.884	0.898
	K05GS	0.721	0.72	0.72	0.72	0.786	0.789	0.789	0.833	0.836	0.836	0.835	0.837	0.884	0.883	0.886	0.883	0.885	0.888	0.888	0.888	0.887	0.884	0.887	0.885	0.885	0.883	0.886	0.885	0.886	0.886	0.88	0.889	0.885	0.885	0.884	0.887	0.888	0.887	0.887	0.889	0.888	0.885	0.885	0.887	0.887	0.886	0.884	0.899
	XJ69	0.721	0.721	0.721	0.719	0.786	0.787	0.787	0.833	0.836	0.836	0.836	0.837	0.883	0.882	0.886	0.884	0.886	0.888	0.889	0.889	0.888	0.885	0.888	0.885	0.886	0.884	0.886	0.885	0.886	0.886	0.88	0.889	0.886	0.886	0.885	0.887	0.888	0.888	0.888	0.889	0.888	0.886	0.885	0.887	0.887	0.885	0.883	0.897
	JEV-SC-2020-1	0.72	0.72	0.72	0.719	0.788	0.788	0.788	0.832	0.835	0.835	0.835	0.836	0.88	0.879	0.883	0.881	0.883	0.886	0.886	0.886	0.885	0.882	0.885	0.883	0.883	0.881	0.883	0.882	0.883	0.884	0.878	0.886	0.883	0.883	0.883	0.884	0.885	0.885	0.885	0.886	0.885	0.883	0.883	0.885	0.885	0.882	0.881	0.895
	NX1889	0.72	0.721	0.721	0.72	0.787	0.787	0.787	0.833	0.836	0.836	0.836	0.837	0.881	0.88	0.884	0.882	0.883	0.886	0.886	0.886	0.886	0.882	0.886	0.883	0.884	0.882	0.884	0.883	0.884	0.885	0.878	0.887	0.884	0.884	0.883	0.885	0.886	0.885	0.885	0.887	0.886	0.884	0.883	0.886	0.886	0.883	0.882	0.895
	LN1861	0.721	0.721	0.721	0.719	0.787	0.788	0.787	0.832	0.836	0.836	0.835	0.837	0.881	0.88	0.884	0.882	0.883	0.886	0.886	0.886	0.886	0.882	0.886	0.883	0.884	0.882	0.884	0.883	0.885	0.885	0.879	0.887	0.884	0.883	0.883	0.885	0.886	0.885	0.885	0.886	0.886	0.884	0.884	0.886	0.886	0.883	0.882	0.895
	JNSBr/01/2017	0.721	0.721	0.721	0.719	0.787	0.788	0.787	0.832	0.836	0.836	0.836	0.837	0.881	0.88	0.884	0.882	0.883	0.886	0.886	0.886	0.886	0.882	0.886	0.883	0.883	0.881	0.884	0.883	0.884	0.885	0.878	0.887	0.884	0.883	0.882	0.885	0.886	0.885	0.885	0.886	0.886	0.883	0.883	0.885	0.885	0.883	0.882	0.895
	K94P05	0.718	0.718	0.718	0.717	0.782	0.783	0.784	0.829	0.832	0.833	0.832	0.834	0.886	0.885	0.892	0.886	0.888	0.891	0.892	0.891	0.891	0.887	0.891	0.887	0.888	0.886	0.888	0.887	0.889	0.892	0.884	0.892	0.889	0.889	0.888	0.89	0.891	0.89	0.89	0.891	0.891	0.887	0.887	0.89	0.89	0.886	0.884	0.893
	K12IN0325	0.721	0.721	0.721	0.72	0.788	0.788	0.789	0.833	0.838	0.838	0.837	0.838	0.884	0.883	0.886	0.884	0.886	0.888	0.889	0.889	0.888	0.885	0.889	0.886	0.886	0.884	0.886	0.885	0.886	0.887	0.88	0.889	0.886	0.886	0.885	0.888	0.889	0.888	0.888	0.889	0.889	0.886	0.885	0.888	0.888	0.886	0.884	0.899
	KV1899	0.719	0.719	0.719	0.718	0.782	0.784	0.783	0.829	0.834	0.834	0.833	0.834	0.881	0.88	0.883	0.88	0.882	0.885	0.885	0.886	0.885	0.881	0.885	0.882	0.883	0.881	0.883	0.881	0.883	0.883	0.877	0.886	0.883	0.883	0.882	0.884	0.885	0.885	0.884	0.885	0.885	0.883	0.882	0.884	0.884	0.882	0.881	0.893
	LN02-102	0.721	0.721	0.721	0.721	0.787	0.789	0.788	0.832	0.838	0.838	0.836	0.837	0.883	0.882	0.885	0.883	0.884	0.887	0.888	0.888	0.887	0.883	0.887	0.884	0.885	0.883	0.885	0.883	0.885	0.886	0.88	0.888	0.885	0.885	0.884	0.886	0.888	0.887	0.887	0.887	0.887	0.885	0.884	0.886	0.886	0.885	0.884	0.897
	B1381-85	0.72	0.72	0.72	0.72	0.786	0.788	0.788	0.835	0.839	0.839	0.839	0.839	0.883	0.882	0.886	0.883	0.884	0.887	0.888	0.887	0.887	0.883	0.887	0.885	0.885	0.883	0.885	0.884	0.886	0.886	0.879	0.889	0.886	0.886	0.884	0.887	0.887	0.887	0.887	0.887	0.888	0.885	0.884	0.887	0.887	0.886	0.885	0.9
	639A37Cx-tri	0.722	0.722	0.722	0.719	0.787	0.789	0.789	0.835	0.838	0.838	0.839	0.839	0.877	0.877	0.88	0.878	0.879	0.881	0.882	0.882	0.882	0.878	0.882	0.88	0.879	0.878	0.88	0.879	0.881	0.881	0.874	0.883	0.88	0.88	0.879	0.881	0.882	0.881	0.881	0.881	0.881	0.88	0.879	0.881	0.881	0.88	0.879	0.889
	JEV/sw/Thailand/185/2017	0.722	0.721	0.721	0.719	0.787	0.788	0.788	0.835	0.839	0.838	0.839	0.839	0.875	0.875	0.879	0.876	0.877	0.879	0.88	0.88	0.88	0.876	0.88	0.878	0.877	0.876	0.878	0.877	0.878	0.879	0.872	0.881	0.878	0.878	0.878	0.879	0.88	0.879	0.879	0.879	0.879	0.879	0.878	0.88	0.881	0.879	0.878	0.885
	C081	0.722	0.721	0.721	0.72	0.788	0.789	0.789	0.835	0.838	0.838	0.839	0.839	0.877	0.876	0.88	0.877	0.878	0.881	0.882	0.881	0.881	0.877	0.881	0.88	0.879	0.878	0.879	0.878	0.88	0.881	0.874	0.883	0.88	0.88	0.879	0.88	0.881	0.88	0.88	0.881	0.881	0.88	0.879	0.882	0.882	0.88	0.879	0.887
	M28	0.721	0.721	0.721	0.722	0.784	0.787	0.786	0.833	0.837	0.838	0.837	0.838	0.883	0.882	0.885	0.883	0.884	0.887	0.888	0.887	0.887	0.883	0.887	0.884	0.885	0.882	0.885	0.883	0.885	0.886	0.878	0.888	0.886	0.885	0.884	0.887	0.887	0.886	0.886	0.887	0.887	0.885	0.884	0.886	0.886	0.885	0.884	0.9
	BN82215	0.72	0.72	0.72	0.721	0.784	0.786	0.786	0.832	0.837	0.837	0.837	0.837	0.882	0.882	0.885	0.882	0.883	0.886	0.887	0.887	0.887	0.883	0.887	0.884	0.885	0.882	0.885	0.883	0.885	0.885	0.878	0.888	0.885	0.885	0.884	0.886	0.887	0.886	0.886	0.886	0.886	0.885	0.883	0.886	0.886	0.885	0.884	0.9
	JaOArK7393	0.722	0.722	0.722	0.721	0.787	0.79	0.789	0.833	0.838	0.838	0.837	0.839	0.884	0.884	0.886	0.883	0.885	0.889	0.889	0.889	0.888	0.885	0.888	0.886	0.886	0.884	0.887	0.886	0.887	0.887	0.88	0.889	0.886	0.886	0.885	0.888	0.889	0.888	0.888	0.889	0.889	0.887	0.886	0.888	0.888	0.886	0.885	0.9
	Ishikawa	0.721	0.72	0.72	0.72	0.786	0.788	0.788	0.832	0.836	0.836	0.835	0.837	0.884	0.883	0.885	0.883	0.884	0.888	0.888	0.888	0.887	0.884	0.888	0.886	0.885	0.883	0.886	0.884	0.886	0.886	0.88	0.889	0.886	0.886	0.884	0.887	0.888	0.887	0.887	0.888	0.888	0.886	0.884	0.887	0.887	0.884	0.884	0.897
	JEV-sw-Mie-41-2002	0.722	0.722	0.722	0.72	0.786	0.788	0.788	0.833	0.837	0.837	0.836	0.838	0.883	0.882	0.884	0.882	0.883	0.886	0.886	0.886	0.886	0.882	0.886	0.884	0.884	0.882	0.884	0.883	0.885	0.885	0.879	0.887	0.884	0.884	0.883	0.885	0.886	0.885	0.885	0.886	0.886	0.885	0.883	0.886	0.886	0.884	0.883	0.898
	JEV-sw-Mie-40-2004	0.721	0.721	0.721	0.721	0.786	0.788	0.788	0.834	0.838	0.838	0.837	0.839	0.885	0.885	0.888	0.885	0.886	0.889	0.89	0.89	0.889	0.886	0.889	0.887	0.887	0.885	0.887	0.886	0.888	0.889	0.881	0.89	0.887	0.887	0.886	0.888	0.889	0.889	0.889	0.89	0.89	0.887	0.886	0.888	0.889	0.886	0.885	0.9
	JEV/MQ/Yamaguchi/804/2016	0.72	0.72	0.72	0.718	0.786	0.786	0.786	0.831	0.835	0.835	0.834	0.835	0.882	0.882	0.885	0.883	0.884	0.887	0.887	0.887	0.887	0.883	0.887	0.884	0.884	0.882	0.885	0.884	0.885	0.885	0.879	0.888	0.885	0.885	0.883	0.886	0.887	0.886	0.886	0.888	0.887	0.885	0.884	0.886	0.886	0.884	0.882	0.895
	sw/Kochi/174/2019	0.721	0.72	0.72	0.719	0.786	0.787	0.787	0.833	0.837	0.837	0.836	0.838	0.881	0.88	0.885	0.882	0.883	0.886	0.886	0.886	0.886	0.883	0.886	0.883	0.884	0.882	0.884	0.883	0.884	0.885	0.878	0.887	0.884	0.884	0.883	0.885	0.886	0.885	0.885	0.887	0.886	0.884	0.884	0.886	0.886	0.883	0.882	0.895
	JEV-seal-UT1-2020	0.72	0.72	0.721	0.72	0.787	0.787	0.786	0.832	0.836	0.836	0.836	0.837	0.881	0.881	0.883	0.881	0.882	0.885	0.885	0.886	0.885	0.881	0.885	0.883	0.883	0.881	0.883	0.882	0.883	0.884	0.878	0.886	0.883	0.883	0.883	0.884	0.885	0.884	0.884	0.886	0.885	0.884	0.883	0.885	0.885	0.883	0.881	0.894
	JEV/Mo/Kagawa/NIID09/2020	0.721	0.72	0.72	0.719	0.786	0.786	0.787	0.833	0.836	0.836	0.836	0.838	0.881	0.88	0.885	0.882	0.884	0.886	0.887	0.887	0.886	0.883	0.886	0.883	0.884	0.882	0.884	0.884	0.885	0.885	0.878	0.887	0.884	0.884	0.883	0.886	0.886	0.886	0.886	0.887	0.886	0.884	0.884	0.886	0.886	0.883	0.882	0.894
	sw/Kochi/164/2021	0.721	0.721	0.721	0.719	0.787	0.787	0.787	0.833	0.836	0.836	0.836	0.837	0.88	0.879	0.884	0.881	0.882	0.885	0.885	0.885	0.884	0.881	0.884	0.881	0.882	0.881	0.883	0.882	0.883	0.884	0.877	0.886	0.883	0.882	0.881	0.884	0.885	0.884	0.884	0.886	0.885	0.883	0.883	0.884	0.884	0.882	0.88	0.894
	JA5402Sh03SW101*	0.721	0.72	0.721	0.72	0.787	0.788	0.788	0.833	0.836	0.837	0.836	0.837	0.885	0.884	0.886	0.884	0.886	0.888	0.889	0.889	0.888	0.885	0.888	0.887	0.886	0.884	0.886	0.885	0.887	0.887	0.88	0.889	0.886	0.886	0.885	0.887	0.888	0.888	0.888	0.889	0.889	0.886	0.885	0.888	0.888	0.886	0.885	0.898
	JA5408Sh03SW107*	0.721	0.721	0.721	0.72	0.787	0.788	0.788	0.833	0.836	0.837	0.836	0.837	0.885	0.884	0.886	0.884	0.886	0.888	0.889	0.889	0.888	0.885	0.888	0.887	0.886	0.884	0.886	0.885	0.887	0.887	0.88	0.889	0.886	0.886	0.885	0.887	0.888	0.888	0.888	0.889	0.889	0.886	0.885	0.888	0.888	0.886	0.885	0.898
	JA5413Sh03SW112*	0.721	0.721	0.721	0.72	0.787	0.788	0.788	0.833	0.837	0.837	0.836	0.837	0.885	0.884	0.886	0.884	0.886	0.888	0.889	0.889	0.888	0.885	0.888	0.887	0.886	0.884	0.887	0.885	0.887	0.887	0.88	0.889	0.886	0.886	0.885	0.887	0.888	0.888	0.888	0.889	0.889	0.886	0.886	0.888	0.888	0.886	0.885	0.898
	JA5414Sh03SW113*	0.721	0.72	0.721	0.72	0.787	0.788	0.788	0.833	0.836	0.837	0.836	0.837	0.885	0.884	0.886	0.884	0.886	0.888	0.889	0.889	0.888	0.885	0.888	0.887	0.886	0.884	0.886	0.885	0.887	0.887	0.88	0.889	0.886	0.886	0.884	0.887	0.888	0.888	0.888	0.889	0.889	0.886	0.885	0.888	0.888	0.886	0.885	0.898
	JA5415Sh03SW114*	0.722	0.721	0.721	0.722	0.787	0.79	0.789	0.832	0.836	0.836	0.835	0.836	0.882	0.882	0.884	0.882	0.885	0.887	0.887	0.887	0.886	0.883	0.887	0.884	0.884	0.883	0.885	0.883	0.885	0.885	0.879	0.888	0.885	0.885	0.884	0.886	0.887	0.886	0.886	0.887	0.887	0.885	0.884	0.886	0.886	0.885	0.883	0.898
	JA5418Sh03SW117*	0.721	0.721	0.721	0.72	0.788	0.788	0.789	0.834	0.837	0.837	0.837	0.838	0.885	0.884	0.887	0.885	0.886	0.889	0.889	0.889	0.888	0.885	0.889	0.887	0.886	0.884	0.887	0.886	0.887	0.887	0.881	0.89	0.886	0.886	0.885	0.888	0.889	0.888	0.888	0.889	0.889	0.887	0.886	0.888	0.888	0.887	0.885	0.898
	JA5430Sh03SW129*	0.721	0.721	0.721	0.721	0.786	0.789	0.789	0.834	0.839	0.838	0.838	0.839	0.884	0.883	0.886	0.884	0.885	0.888	0.889	0.889	0.888	0.885	0.888	0.886	0.886	0.884	0.886	0.885	0.887	0.888	0.88	0.889	0.886	0.886	0.885	0.887	0.888	0.888	0.888	0.889	0.889	0.886	0.885	0.887	0.888	0.885	0.884	0.898
	JA5826Sh08SW55*	0.721	0.721	0.721	0.721	0.786	0.789	0.79	0.833	0.837	0.837	0.837	0.838	0.883	0.882	0.886	0.883	0.885	0.888	0.888	0.888	0.887	0.884	0.888	0.884	0.886	0.884	0.886	0.884	0.886	0.887	0.881	0.889	0.886	0.886	0.885	0.887	0.888	0.887	0.887	0.888	0.888	0.885	0.885	0.887	0.887	0.885	0.883	0.898
	JA8006KC44*	0.721	0.72	0.72	0.719	0.786	0.787	0.787	0.834	0.837	0.837	0.837	0.838	0.881	0.881	0.885	0.882	0.884	0.886	0.887	0.887	0.886	0.883	0.886	0.883	0.884	0.882	0.884	0.884	0.885	0.886	0.879	0.887	0.884	0.884	0.883	0.886	0.886	0.886	0.886	0.887	0.887	0.885	0.884	0.886	0.886	0.883	0.882	0.895
	JA8015KC6*	0.721	0.72	0.72	0.719	0.786	0.787	0.787	0.833	0.836	0.836	0.836	0.838	0.881	0.88	0.885	0.882	0.883	0.886	0.886	0.886	0.886	0.883	0.886	0.883	0.884	0.882	0.884	0.883	0.884	0.885	0.878	0.887	0.884	0.884	0.883	0.885	0.886	0.885	0.885	0.887	0.886	0.884	0.884	0.886	0.886	0.883	0.882	0.895
	* This study. Japanese Encephalitis virus indicated in blue (genotype 5), in green (genotype 4), in red (Japanese isolate), in orange (genotype 3), in purple (genotype 2) and in light blue (genotype 1).
[truncated: 43 more columns]
