# Supplementary material for: The Role of Wild Boar as Host of Japanese Encephalitis Virus in the Absence of Domestic Pigs
Source: Viruses. 2024 Aug 9;16(8):1273. doi: 10.3390/v16081273 (PMC11360753; doi:10.3390/v16081273)
Supplement: Supplementary file 1 [file viruses-16-01273-s001.zip › Supplemental Table S3.xlsx]

## Sheet: Supplemental Table S3
Supplemental Table S3. Sequences used for phylogenetic analysis.
No	Virus	Strain name	Country	Year	Genbank
1	Usutu virus	SAAR-1776	South Africa	1959	AY453412
2	Usutu virus	Vienna 2001	Austraria	2001	AY453411
3	Usutu virus	Budapest_2005	Hungary	2005	EF206350
4	Murray Valley encephalitis virus	MVE-1-51	Australia	1952	AF161266
5	Japanese Encephalitis virus	Muar	Malaysia	1952	HM596272
6	Japanese Encephalitis virus	A18.3210	South Korea	2018	MT568538
7	Japanese Encephalitis virus	XZ0934	China	2009	JF915894
8	Japanese Encephalitis virus	JKT6468	Indonesia	1981	AY184212
9	Japanese Encephalitis virus	O-0883/NSW/22	Australia	2022	OP904182
10	Japanese Encephalitis virus	JEV/Human/NT_Tiwi Islands/2021	Australia	2021	OM867669
11	Japanese Encephalitis virus	19CxBa-83-Cv	Indonesia	2019	LC579814
12	Japanese Encephalitis virus	JEV/sw/Bali/93/2017	Indonesia	2017	LC461961
13	Japanese Encephalitis virus	JaOArK6688	Japan	1988	AB028264
14	Japanese Encephalitis virus	JaTAn1_91	Japan	1991	AB551992
15	Japanese Encephalitis virus	JaOArS982	Japan	1982	NC_001437
16	Japanese Encephalitis virus	JaOS75642	Japan	1975	AB569981
17	Japanese Encephalitis virus	JaOAr404	Japan	1968	AB028250
18	Japanese Encephalitis virus	JaTH160	Japan	1960	AB269326
19	Japanese Encephalitis virus	JaGAr-01	Japan	1959	AF069076
20	Japanese Encephalitis virus	Bo/Kochi/211/2018	Japan	2018	LC705012
21	Japanese Encephalitis virus	Sw/Kochi/492/2018	Japan	2009	LC704641
22	Japanese Encephalitis virus	JaOH0566	Japan	1966	AY508813
23	Japanese Encephalitis virus	JEV-AT31	Japan	1960	AB196923
24	Japanese Encephalitis virus	K87P39	South Korea	1987	AY585242
25	Japanese Encephalitis virus	014178	India	2001	EF623988
26	Japanese Encephalitis virus	KPP82-39-214CT	Thailand	1982	GQ902063
27	Japanese Encephalitis virus	04940-4	India	2002	EF623989
28	Japanese Encephalitis virus	GP78	India	1978	AF075723
29	Japanese Encephalitis virus	057434	India	2005	EF623988
30	Japanese Encephalitis virus	SH0601	China	2006	EF543861
31	Japanese Encephalitis virus	JEV/sw/Mindanao/K4/2018	Philippines	2018	LC461960
32	Japanese Encephalitis virus	SA(V)	China	1954	D90194
33	Japanese Encephalitis virus	JEV/SW/GD/01/2009	China	2009	KF297915
34	Japanese Encephalitis virus	JEV/6/Xinjiang/2019	China	2019	MW766363
35	Japanese Encephalitis virus	TL	Taiwan	1965	AF098737
36	Japanese Encephalitis virus	NJ2008	China	2008	GQ918133
37	Japanese Encephalitis virus	JEV/Taiwan/TPC0706a/M/2007	Taiwan	2007	KF667312
38	Japanese Encephalitis virus	T1P1	Taiwan	1997	AF254453
39	Japanese Encephalitis virus	CH1392	Taiwan	1990	AF254452
40	Japanese Encephalitis virus	p3	China	1949	U47032
41	Japanese Encephalitis virus	HW	China	2002	AY849939
42	Japanese Encephalitis virus	Beijing-1	China	1949	L48961
43	Japanese Encephalitis virus	Ling	Taiwan	1965	L78128
44	Japanese Encephalitis virus	GB30	China	1997	FJ185037
45	Japanese Encephalitis virus	B58	China	1986	FJ185036
46	Japanese Encephalitis virus	Vellore-P20778	India	1958	AF080251
47	Japanese Encephalitis virus	JEV/eq/India/H225/2009	India	2009	JX131374
48	Japanese Encephalitis virus	FU	Australia	1995	AF217620
49	Japanese Encephalitis virus	Mab2496	Australia	1998	MT253737
50	Japanese Encephalitis virus	Seisia810	Australia	1998	MT253736
51	Japanese Encephalitis virus	Inj802	Australia	1998	MT253735
52	Japanese Encephalitis virus	GSBY0804	China	2008	JN381844
53	Japanese Encephalitis virus	HN06129	China	2006	JF706277
54	Japanese Encephalitis virus	HEN0701	China	2007	FJ495189
55	Japanese Encephalitis virus	XJP613	China	2007	EU693899
56	Japanese Encephalitis virus	SH17M-07	China	2007	EU429297
57	Japanese Encephalitis virus	K05GS	South Korea	2005	KR908702
58	Japanese Encephalitis virus	XJ69	China	2007	EU880214
59	Japanese Encephalitis virus	JEV-SC-2020-1	China	2020	OK423757
60	Japanese Encephalitis virus	NX1889	China	2018	MT134112
61	Japanese Encephalitis virus	LN1861	China	2018	OM572548
62	Japanese Encephalitis virus	JNSBr/01/2017	South Korea	2017	MK495877
63	Japanese Encephalitis virus	K94P05	South Korea	1994	AF045551
64	Japanese Encephalitis virus	K12IN0325	South Korea	2010	OR605600
65	Japanese Encephalitis virus	KV1899	South Korea	1999	AY316157
66	Japanese Encephalitis virus	LN02-102	China	2002	JF706278
67	Japanese Encephalitis virus	B1381-85	Thailand	1985	GQ902061
68	Japanese Encephalitis virus	639A37Cx-tri	Cambodia	2014	KY927815
69	Japanese Encephalitis virus	JEV/sw/Thailand/185/2017	Thailand	2017	LC461958
70	Japanese Encephalitis virus	C081	Cambodia	2015	KY927816
71	Japanese Encephalitis virus	M28	China	1977	JF706279
72	Japanese Encephalitis virus	BN82215	China	1982	KT957423
73	Japanese Encephalitis virus	JaOArK7393	Japan	1993	AB029298
74	Japanese Encephalitis virus	Ishikawa	Japan	1994	AB051292
75	Japanese Encephalitis virus	JEV-sw-Mie-41-2002	Japan	2002	AB241119
76	Japanese Encephalitis virus	JEV-sw-Mie-40-2004	Japan	2004	AB241118
77	Japanese Encephalitis virus	JEV/MQ/Yamaguchi/804/2016	Japan	2016	LC461957
78	Japanese Encephalitis virus	sw/Kochi/174/2019	Japan	2019	LC785647
79	Japanese Encephalitis virus	JEV-seal-UT1-2020	Japan	2020	LC687612
80	Japanese Encephalitis virus	JEV/Mo/Kagawa/NIID09/2020	Japan	2020	LC623822
81	Japanese Encephalitis virus	sw/Kochi/164/2021	Japan	2021	LC798351
82	Japanese Encephalitis virus	JA5402Sh03SW101*	Japan	2003	PP897800
83	Japanese Encephalitis virus	JA5408Sh03SW107*	Japan	2003	PP897801
84	Japanese Encephalitis virus	JA5413Sh03SW112*	Japan	2003	PP897802
85	Japanese Encephalitis virus	JA5414Sh03SW113*	Japan	2003	PP897803
86	Japanese Encephalitis virus	JA5415Sh03SW114*	Japan	2003	PP897804
87	Japanese Encephalitis virus	JA5418Sh03SW117*	Japan	2003	PP897805
88	Japanese Encephalitis virus	JA5430Sh03SW129*	Japan	2003	PP897806
89	Japanese Encephalitis virus	JA5826Sh08SW55*	Japan	2008	PP897807
90	Japanese Encephalitis virus	JA8006KC44*	Japan	2018	PP897808
91	Japanese Encephalitis virus	JA8015KC6*	Japan	2019	PP897809
	* This study.
